# Supplementary material for: A Unique, Porous C3N4 Nanotube for Electrochemiluminescence with High Emission Intensity and Long-Term Stability: The Role of Calcination Atmosphere
Source: Molecules. 2022 Oct 13;27(20):6863. doi: 10.3390/molecules27206863 (PMC9607187; doi:10.3390/molecules27206863)
Supplement: Supplementary file 1 [file molecules-27-06863-s001.zip]

Archive with 1 entries (1 files):
- molecules-1958750-supplementary.pdf
